# Supplementary material for: Effect of Fe-Doping on Thermal Expansion and Stability of Bismuth Magnesium Tantalate Pyrochlorere
Source: Materials (Basel). 2022 Oct 31;15(21):7668. doi: 10.3390/ma15217668 (PMC9657759; doi:10.3390/ma15217668)
Supplement: Supplementary file 1 [file materials-15-07668-s001.zip]

Archive with 1 entries (1 files):
- materials-1966842-supplementary.pdf
